# Supplementary material for: Socio-Environmental Factors Associated with the Risk of Contracting Buruli Ulcer in Tiassalé, South Côte d’Ivoire: A Case-Control Study
Source: PLoS Negl Trop Dis. 2016 Jan 8;10(1):e0004327. doi: 10.1371/journal.pntd.0004327 (PMC4712845; doi:10.1371/journal.pntd.0004327)
Supplement: S1 Database — (XLS) [file pntd.0004327.s002.xls]

## Sheet: Base BU Case_Control Study
Date	N°ordreQ	N°IDQuest	Milieu	Localité	N°IDenquêt	Q101Pers	Q102Sexe	Q103profes	Q104SitMat	Q105école	Q106TypEc	Q107NivEtu	Q108Age	Q201BCG	Q202ConnaissanceUB	Q203Nodule	Q203Placar	Q203Oedème	Q203Ulcéra	Q204Début	Q205Nodule	Q205Plaque	Q205OedNuL	Q205OeduL	Q205Ulcéra	Q205BCatég	Q206Locali	Q207PréSym	Q208Trauma	Q209Milieu	Q210	Q211	Q212	Q213A	Q213B	Q213C	Q213D	Q213Autre	Q214	Q215Traite	Q216	Q216A	Q217	Q218	Q219	Q220	Q221	Q222	Q223
2012-08-24	6	6	Urbain	TIASSALE	TIA06	1	Masculin	Agriculteur	Marié	Non			59	Non	Non	FALSE	FALSE	FALSE	FALSE	2011	Non	Non	Non	Non	Oui	Catégorie 2 (Lésion unique compris entre 5 et 15 Cm de diamètre)	Membre Inférieur (MI)	petit bouton dur sur la peau	Non	Milieu rural	Oui		Non	FALSE	FALSE	TRUE	FALSE		Plus d'un mois	Oui	2011		Oui	rupture de médicament	Non	Oui	2 ans	Oui	Gratuite
2012-08-24	7	7	Urbain	TIASSALE	TIA07	1	Féminin	Sans activité	Célibataire	Non			15	Oui	Non	FALSE	FALSE	FALSE	FALSE	2010	Non	Non	Non	Non	Oui	Catégorie 3 (Lésion unique > 15 Cm de diamètre)	Membre Inférieur (MI)	petit bouton dur sur la peau	Non	Milieu rural	Oui		Non	FALSE	TRUE	FALSE	FALSE		Plus d'un mois	Oui	2010		Oui	médecine traditionnelle	Non	Oui	2 ans	Oui	Gratuite
2012-08-25	8	8	Urbain	TIASSALE	TIA08	1	Masculin	Agriculteur	Concubinage	Oui	Ecole générale	Primaire	32	Oui	Non	FALSE	FALSE	FALSE	FALSE	2010	Non	Non	Non	Non	Oui	Catégorie 2 (Lésion unique compris entre 5 et 15 Cm de diamètre)	Membre Inférieur (MI)	petit bouton dur sur la peau	Oui	Milieu rural	Oui		Non	FALSE	FALSE	TRUE	FALSE		Plus d'un mois	Oui	2010		Oui	médecine traditionnelle	Non	Oui	2 ans	Oui	Payante
2012-08-25	9	9	Urbain	TIASSALE	TIA09	1	Masculin	Elève-Etudiant	Célibataire	Oui	Ecole générale	Primaire	13	Oui	Non	FALSE	FALSE	FALSE	FALSE	2011	Non	Non	Non	Non	Oui	Catégorie 2 (Lésion unique compris entre 5 et 15 Cm de diamètre)	Membre Supérieur (MS)	petit bouton dur sur la peau	Non	Milieu urbain	Oui		Oui	FALSE	FALSE	FALSE	FALSE			Oui	2011		Non		Oui	Oui	3 mois	Non	Gratuite
2012-08-25	10	10	Urbain	TIASSALE	TIA10	1	Masculin	Sans activité	Célibataire	Oui	Ecole générale	Primaire	24	Non	Non	FALSE	FALSE	FALSE	FALSE	2010	Non	Non	Non	Non	Oui	Catégorie 3 (Lésion unique > 15 Cm de diamètre)	Membre Inférieur (MI)	petit bouton dur sur la peau	Non	Milieu rural	Oui		Non	FALSE	TRUE	FALSE	FALSE		Plus d'un mois	Oui	2010		Oui	médecine traditionnelle	Oui	Oui	1 an	Oui	Gratuite
2012-08-25	11	11	Urbain	TIASSALE	TIA11	1	Féminin	Agriculteur	Marié	Non			54	Non	Oui	FALSE	FALSE	FALSE	FALSE	2009	Non	Non	Non	Non	Oui	Catégorie 3 (Lésion unique > 15 Cm de diamètre)	Membre Inférieur (MI)	petit bouton dur sur la peau	Non	Milieu rural	Oui		Oui	FALSE	FALSE	FALSE	FALSE			Oui	2009		Oui	médecine traditionnelle	Non	Oui	3 ans	Oui	Gratuite
2012-08-27	12	12	Rural	AMANIMENOU	AMA12	1	Féminin	Autre	Célibataire	Non			19	Oui	Non	FALSE	FALSE	FALSE	FALSE	2004	Non	Non	Non	Non	Oui	Catégorie 2 (Lésion unique compris entre 5 et 15 Cm de diamètre)	Membre Supérieur (MS)	petit bouton dur sur la peau	Non	Milieu rural	Oui		Non	FALSE	FALSE	TRUE	FALSE		Plus d'un an	Oui	2012		Non		Non	Oui	8 ans	Oui	Gratuite
2012-08-27	13	13	Rural	AMANIMENOU	AMA13	1	Masculin	Elève-Etudiant	Célibataire	Oui	Ecole générale	Secondaire	12	Non	Oui	TRUE	FALSE	FALSE	FALSE	2011	Non	Non	Non	Non	Oui	Catégorie 2 (Lésion unique compris entre 5 et 15 Cm de diamètre)	Membre Supérieur (MS)	petit bouton dur sur la peau	Non	Milieu urbain	Oui		Non	FALSE	FALSE	FALSE	TRUE	pensait à une plaie ordinaire	Plus d'un mois	Oui	2011		Oui	médecine traditionnelle	Oui	Oui	1 an	Oui	Gratuite
2012-08-27	14	14	Rural	AMANIMENOU	AMA14	1	Féminin	Agriculteur	Concubinage	Non			54	Oui	Non	FALSE	FALSE	FALSE	FALSE	2011	Non	Non	Non	Non	Oui	Catégorie 2 (Lésion unique compris entre 5 et 15 Cm de diamètre)	Membre Inférieur (MI)	petit bouton dur sur la peau	Oui	Milieu rural	Oui		Non	FALSE	FALSE	TRUE	FALSE		Un mois	Oui	2011		Non		Oui	Oui	1 mois	Non	Gratuite
2012-08-27	15	15	Rural	AMANIMENOU	AMA15	1	Masculin	Autre	Célibataire	Non			18	Non	Oui	FALSE	FALSE	FALSE	FALSE	2008	Non	Non	Non	Non	Oui	Catégorie 3 (Lésion unique > 15 Cm de diamètre)	Membre Inférieur (MI)	petit bouton dur sur la peau	Non	Milieu rural	Oui		Oui	FALSE	FALSE	FALSE	FALSE			Oui	2008		Oui	médecine traditionnelle	Non	Oui	3 ans	Oui	Gratuite
2012-08-27	16	16	Rural	AMANIMENOU	AMA16	1	Féminin	Agriculteur	Marié	Non			48	Oui	Oui	FALSE	FALSE	FALSE	FALSE	2000	Non	Non	Non	Non	Oui	Catégorie 2 (Lésion unique compris entre 5 et 15 Cm de diamètre)	Membre Inférieur (MI)	petit bouton dur sur la peau	Non	Milieu rural	Oui		Non	FALSE	FALSE	TRUE	FALSE		Plus d'un mois	Oui	2000		Oui	médecine traditionnelle	Oui	Oui	8 ans	Oui	Payante
2012-08-28	17	17	Rural	SOKROGBO	SOK17	1	Féminin	Agriculteur	Marié	Oui	Ecole générale	Primaire	19	Oui	Oui	TRUE	FALSE	FALSE	FALSE	2007	Non	Non	Non	Non	Oui	Catégorie 3 (Lésion unique > 15 Cm de diamètre)	Membre Inférieur (MI)	petit bouton dur sur la peau	Non	Milieu rural	Oui		Non	FALSE	FALSE	TRUE	FALSE		Plus d'un mois	Oui	2007		Oui	médecine traditionnelle	Oui	Oui	3 ans	Non	Gratuite
2012-08-23	1	1	Urbain	TIASSALE	TIA01	1	Masculin	Sans activité	Célibataire	Oui	Ecole générale	Primaire	32	Oui	Non	FALSE	FALSE	FALSE	FALSE	1991	Non	Non	Non	Non	Oui	Catégorie 3 (Lésion unique > 15 Cm de diamètre)	Membre Inférieur (MI)	petit bouton dur sur la peau	Non	Milieu rural	Oui		Non	FALSE	FALSE	TRUE	FALSE		Plus d'un mois	Oui	1991	1991-07-01	Oui	rupture de médicament	Non	Oui	9 ans	Oui	Payante
2012-08-23	2	2	Urbain	TIASSALE	TIA02	1	Masculin	Fonctionnaire	Marié	Oui	Ecole générale	Primaire	70	Oui	Non	FALSE	FALSE	FALSE	FALSE	2009	Non	Non	Non	Non	Oui	Catégorie 3 (Lésion unique > 15 Cm de diamètre)	Membre Inférieur (MI)	petit bouton dur sur la peau	Non	Milieu urbain	Oui		Non	FALSE	FALSE	TRUE	FALSE		Plus d'un mois	Oui	2009	2009-09-01	Non		Oui	Oui	3 mois	Non	Payante
2012-08-23	3	3	Urbain	TIASSALE	TIA03	1	Masculin	Agriculteur	Célibataire	Non			41	Non	Oui	TRUE	TRUE	FALSE	FALSE	2008	Non	Non	Non	Non	Oui	Catégorie 3 (Lésion unique > 15 Cm de diamètre)	Membre Inférieur (MI)	petit bouton dur sur la peau	Non	Milieu rural	Oui		Non	TRUE	FALSE	FALSE	FALSE		Plus d'un mois	Oui	2008	2008-12-01	Oui	rupture de médicament	Oui	Oui	4 mois	Oui	Payante
2012-08-23	4	4	Urbain	TIASSALE	TIA04	1	Féminin	Elève-Etudiant	Célibataire	Oui	Ecole générale	Secondaire	10	Oui	Oui	TRUE	FALSE	FALSE	FALSE	2008	Non	Non	Non	Non	Oui	Catégorie 2 (Lésion unique compris entre 5 et 15 Cm de diamètre)	Membre Supérieur (MS)	petit bouton dur sur la peau	Non	Milieu urbain	Oui		Non	FALSE	FALSE	TRUE	FALSE		Plus d'un mois	Oui	2009	2009-01-01	Non		Oui	Oui	1 mois	Non	Gratuite
2012-08-25	5	5	Urbain	TIASSALE	TIA05	1	Féminin	Autre	Marié	Non			64	Oui	Oui	TRUE	FALSE	FALSE	FALSE	2012	Non	Non	Oui	Non	Non	Catégorie 1 (Lésion unique =< 5 Cm de diamètre)	Membre Inférieur (MI)	petit bouton dur sur la peau	Non	Milieu urbain	Oui		Oui	FALSE	FALSE	FALSE	FALSE		Deux semaine	Oui	2012	2012-08-01	Non		Oui	Non			Gratuite
2012-08-28	18	18	Rural	SOKROGBO	SOK18	1	Masculin	Agriculteur	Marié	Non			63	Oui	Non	FALSE	FALSE	FALSE	FALSE	2011	Non	Non	Non	Non	Oui	Catégorie 3 (Lésion unique > 15 Cm de diamètre)	Membre Inférieur (MI)	petit bouton dur sur la peau	Non	Milieu rural	Non	1 heure (entre 4 et 6 Km)	Non	FALSE	FALSE	TRUE	FALSE		Plus d'un mois	Oui	2011		Oui	médecine traditionnelle	Oui	Oui	1 an	Non	Gratuite
2012-08-28	19	19	Rural	SOKROGBO	SOK19	1	Féminin	Agriculteur	Marié	Oui	Ecole générale	Secondaire	20	Oui	Non	FALSE	FALSE	FALSE	FALSE	2010	Non	Non	Non	Non	Oui	Catégorie 2 (Lésion unique compris entre 5 et 15 Cm de diamètre)	Membre Supérieur (MS)	petit bouton dur sur la peau	Non	Milieu rural	Oui		Non	FALSE	FALSE	TRUE	FALSE		Plus d'un mois	Oui	2010		Oui	médecine traditionnelle	Oui	Oui	1 an	Non	Gratuite
2012-08-28	20	20	Rural	SOKROGBO	SOK20	1	Masculin	Elève-Etudiant	Célibataire	Oui	Ecole générale	Secondaire	17	Oui	Oui	TRUE	FALSE	FALSE	FALSE	2011	Non	Non	Non	Non	Oui	Catégorie 2 (Lésion unique compris entre 5 et 15 Cm de diamètre)	Membre Inférieur (MI)	oedème	Non	Milieu rural	Oui		Non	FALSE	TRUE	FALSE	FALSE		Plus d'un mois	Oui	2011		Non		Oui	Oui	3 mois	Non	Gratuite
2012-08-28	21	21	Rural	SOKROGBO	SOK21	1	Féminin	Sans activité	Célibataire	Oui	Ecole générale	Primaire	10	Non	Non	FALSE	FALSE	FALSE	FALSE	2012	Non	Non	Oui	Non	Non	Catégorie 2 (Lésion unique compris entre 5 et 15 Cm de diamètre)	Membre Inférieur (MI)	petit bouton dur sur la peau	Non	Milieu rural	Oui		Oui	FALSE	FALSE	FALSE	FALSE		Plus d'un mois	Oui	2012		Non		Oui	Non			Gratuite
2012-08-28	22	22	Rural	SOKROGBO	SOK22	1	Masculin	Agriculteur	Concubinage	Non			36	Non	Oui	FALSE	FALSE	FALSE	FALSE	1996	Non	Non	Non	Non	Oui	Catégorie 3 (Lésion unique > 15 Cm de diamètre)	Membre Inférieur (MI)	oedème	Non	Milieu rural	Oui		Non	FALSE	FALSE	TRUE	FALSE		Plus d'un an	Oui	1998		Oui	médecine traditionnelle	Non	Oui	10 ans	Non	Gratuite
2012-08-28	23	23	Rural	SOKROGBO	SOK23	1	Féminin	Sans activité	Célibataire	Oui	Ecole coranique	Primaire	14	Oui	Oui	FALSE	FALSE	FALSE	FALSE	2009	Non	Non	Non	Non	Oui	Catégorie 2 (Lésion unique compris entre 5 et 15 Cm de diamètre)	Membre Inférieur (MI)	petit bouton dur sur la peau	Non	Milieu rural	Oui		Non	FALSE	FALSE	TRUE	FALSE		Plus d'un mois	Oui	2009		Oui	médecine traditionnelle	Oui	Oui	10 mois	Non	Gratuite
2012-08-28	24	24	Rural	SOKROGBO	SOK24	1	Féminin	Agriculteur	Marié	Non			30	Oui	Oui	FALSE	FALSE	FALSE	FALSE	2006	Non	Non	Non	Non	Oui	Catégorie 3 (Lésion unique > 15 Cm de diamètre)	Membre Inférieur (MI)	petit bouton dur sur la peau	Non	Milieu rural	Oui		Oui	FALSE	FALSE	FALSE	FALSE			Oui	2006		Oui	médecine traditionnelle	Oui	Oui	6 ans	Non	Gratuite
2008-08-29	25	25	Rural	SOKROGBO	SOK25	1	Masculin	Elève-Etudiant	Célibataire	Oui	Ecole générale	Secondaire	18	Oui	Non	FALSE	FALSE	FALSE	FALSE	2006	Non	Non	Non	Non	Oui	Catégorie 3 (Lésion unique > 15 Cm de diamètre)	Membre Inférieur (MI)	oedème	Non	Milieu rural	Oui		Oui	FALSE	FALSE	FALSE	FALSE			Oui	2006		Oui	médecine traditionnelle	Oui	Oui	5 ans	Non	Gratuite
2012-08-28	26	26	Rural	SOKROGBO	SOK26	1	Masculin	Elève-Etudiant	Célibataire	Oui	Ecole générale	Primaire	9	Oui	Non	FALSE	FALSE	FALSE	FALSE	2004	Non	Non	Non	Non	Oui	Catégorie 2 (Lésion unique compris entre 5 et 15 Cm de diamètre)	Autres parties du corps	petit bouton dur sur la peau	Non	Milieu rural	Oui		Non	FALSE	FALSE	TRUE	FALSE		Plus d'un mois	Oui	2010		Non		Oui	Oui	1 an	Non	Gratuite
2012-08-28	27	27	Rural	SOKROGBO	SOK27	1	Féminin	Sans activité	Célibataire	Oui	Ecole générale	Secondaire	17	Oui	Oui	TRUE	FALSE	FALSE	TRUE	2008	Non	Non	Non	Non	Oui	Catégorie 3 (Lésion unique > 15 Cm de diamètre)	Membre Inférieur (MI)	petit bouton dur sur la peau	Oui	Milieu urbain	Oui		Non	FALSE	FALSE	FALSE	TRUE	pensait à une plaie normale	Plus d'un mois	Oui	2008		Oui	médecine traditionnelle	Oui	Oui	2 ans	Non	Gratuite
2012-08-28	28	28	Rural	SOKROGBO	SOK28	1	Féminin	Autre	Marié	Oui	Ecole générale	Primaire	31	Non	Oui	TRUE	FALSE	FALSE	FALSE	2003	Non	Non	Non	Non	Oui	Catégorie 2 (Lésion unique compris entre 5 et 15 Cm de diamètre)	Membre Inférieur (MI)	petit bouton dur sur la peau	Oui	Milieu rural	Oui		Oui	FALSE	FALSE	FALSE	FALSE			Oui	2003		Oui	médecine traditionnelle	Non	Oui	8 ans	Oui	Gratuite
2012-08-29	29	29	Rural	SOKROGBO	SOK29	1	Masculin	Elève-Etudiant	Célibataire	Oui	Ecole générale	Secondaire	14	Oui	Oui	TRUE	TRUE	FALSE	FALSE	2006	Non	Non	Non	Non	Oui	Catégorie 3 (Lésion unique > 15 Cm de diamètre)	Membre Inférieur (MI)	petit bouton dur sur la peau	Oui	Milieu rural	Oui		Non	FALSE	FALSE	TRUE	FALSE		Plus d'un mois	Oui	2006		Oui	médecine traditionnelle	Oui	Oui	4 ans	Oui	Gratuite
2012-08-28	30	30	Rural	SOKROGBO	SOK30	1	Féminin	Agriculteur	Marié	Non			54	Oui	Non	FALSE	FALSE	FALSE	FALSE	2012	Non	Non	Non	Non	Oui	Catégorie 2 (Lésion unique compris entre 5 et 15 Cm de diamètre)	Membre Inférieur (MI)	petit bouton dur sur la peau	Oui	Milieu rural	Oui		Non	FALSE	FALSE	FALSE	FALSE		Plus d'un mois	Oui	2012	2012-08-01	Oui	médecine traditionnelle	Oui	Oui	6 mois	Non	Gratuite
2012-08-30	31	31	Rural	N'ZIANOUAN	NZI31	1	Masculin	Agriculteur	Célibataire	Non			25	Oui	Non	FALSE	FALSE	FALSE	FALSE	2011	Non	Non	Non	Non	Oui	Catégorie 3 (Lésion unique > 15 Cm de diamètre)	Membre Inférieur (MI)	petit bouton dur sur la peau	Oui	Milieu rural	Oui		Non	FALSE	FALSE	TRUE	FALSE		Plus d'un an	Oui	2012	2012-07-01	Non		Oui	Oui	1 an	Non	Payante
2012-08-30	32	32	Rural	AHEREMOU	AHE32	1	Féminin	Agriculteur	Célibataire	Non			25	Oui	Non	FALSE	FALSE	FALSE	FALSE	2010	Non	Non	Non	Non	Oui	Catégorie 3 (Lésion unique > 15 Cm de diamètre)	Membre Inférieur (MI)	petit bouton dur sur la peau	Oui	Milieu rural	Oui		Oui	FALSE	FALSE	FALSE	FALSE			Oui	2010	2010-12-01	Non		Non	Oui	2 ans	Oui	Gratuite
2012-08-30	33	33	Rural	AHEREMOU	AHE33	1	Féminin	Agriculteur	Marié	Non			51	Oui	Oui	FALSE	FALSE	FALSE	FALSE	2007	Non	Non	Non	Non	Oui	Catégorie 3 (Lésion unique > 15 Cm de diamètre)	Membre Inférieur (MI)	petit bouton dur sur la peau	Oui	Milieu rural	Non	Plus d'une heure (Plus de 10 Km)	Oui	FALSE	FALSE	FALSE	FALSE			Oui	2008		Oui	médecine traditionnelle	Non	Oui	4 ans	Oui	Payante
2012-08-30	34	34	Rural	N'ZIANOUAN	NZI34	1	Féminin	Agriculteur	Marié	Non			56	Oui	Non	FALSE	FALSE	FALSE	FALSE	2008	Non	Non	Non	Non	Oui	Catégorie 2 (Lésion unique compris entre 5 et 15 Cm de diamètre)	Membre Supérieur (MS)	petit bouton dur sur la peau	Oui	Milieu rural	Oui		Oui	FALSE	FALSE	FALSE	FALSE			Oui	2008		Oui	médecine traditionnelle	Oui	Oui	2 ans	Oui	Gratuite
2012-08-30	35	35	Rural	N'ZIANOUAN	NZI35	1	Féminin	Agriculteur	Marié	Non			35	Non	Non	FALSE	FALSE	FALSE	FALSE	2011	Non	Non	Non	Non	Oui	Catégorie 2 (Lésion unique compris entre 5 et 15 Cm de diamètre)	Membre Inférieur (MI)	oedème	Oui	Milieu rural	Oui		Non	FALSE	FALSE	TRUE	FALSE		Plus d'un mois	Oui	2011		Oui	médecine traditionnelle	Non	Oui	4 mois	Oui	Gratuite
2012-08-31	36	36	Rural	TAABO	TAA36	1	Féminin	Sans activité	Célibataire	Non			18	Non	Non	FALSE	FALSE	FALSE	FALSE	2012	Non	Non	Non	Non	Oui	Catégorie 2 (Lésion unique compris entre 5 et 15 Cm de diamètre)	Membre Inférieur (MI)	petit bouton dur sur la peau	Oui	Milieu rural	Non	1 heure (entre 4 et 6 Km)	Non	TRUE	FALSE	FALSE	FALSE		Plus d'un mois	Oui	2012	2012-08-01	Non		Oui	Oui	5 mois	Non	Gratuite
2012-08-31	37	37	Rural	TAABO	TAA37	1	Masculin	Sans activité	Célibataire	Oui	Ecole générale	Primaire	13	Oui	Oui	FALSE	FALSE	FALSE	FALSE	2012	Non	Non	Non	Non	Oui	Catégorie 2 (Lésion unique compris entre 5 et 15 Cm de diamètre)	Membre Inférieur (MI)	petit bouton dur sur la peau	Oui	Milieu rural	Oui		Oui	FALSE	FALSE	FALSE	FALSE			Oui	2012		Non		Oui	Oui	1 semaine	Non	Gratuite
2012-08-31	38	38	Rural	TAABO	TAA38	1	Féminin	Sans activité	Célibataire	Non			12	Oui	Non	FALSE	FALSE	FALSE	FALSE	2011	Non	Non	Non	Non	Oui	Catégorie 2 (Lésion unique compris entre 5 et 15 Cm de diamètre)	Membre Inférieur (MI)	petit bouton dur sur la peau	Oui	Milieu rural	Non	1 heure (entre 4 et 6 Km)	Non	FALSE	FALSE	TRUE	FALSE		Plus d'un mois	Oui	2012	2012-06-01	Non		Oui	Oui	6 mois	Non	Gratuite
2012-08-31	39	39	Rural	TAABO	TAA39	1	Féminin	Agriculteur	Divorcé	Non			46	Oui	Non	FALSE	FALSE	FALSE	FALSE	2011	Non	Non	Non	Non	Oui	Catégorie 3 (Lésion unique > 15 Cm de diamètre)	Membre Inférieur (MI)	oedème	Oui	Milieu rural	Non	1 heure (entre 4 et 6 Km)	Non	FALSE	FALSE	TRUE	FALSE		Plus d'un mois	Oui	2012	2012-06-01	Non		Oui	Oui	3 mois	Non	Gratuite
2012-08-31	40	40	Rural	TAABO	TAA40	1	Féminin	Elève-Etudiant	Célibataire	Oui	Ecole générale	Primaire	11	Oui	Non	FALSE	FALSE	FALSE	FALSE	2012	Non	Non	Non	Non	Oui	Catégorie 2 (Lésion unique compris entre 5 et 15 Cm de diamètre)	Membre Supérieur (MS)	petit bouton dur sur la peau	Oui	Milieu rural	Non	Plus d'une heure (Plus de 10 Km)	Oui	FALSE	FALSE	FALSE	FALSE			Oui	2012	2012-03-01	Non		Oui	Non			Gratuite
2012-08-31	41	41	Rural	TAABO	TAA41	1	Féminin	Sans activité	Célibataire	Non			5	Oui	Non	FALSE	FALSE	FALSE	FALSE	2012	Non	Non	Non	Non	Oui	Catégorie 2 (Lésion unique compris entre 5 et 15 Cm de diamètre)	Autres parties du corps	petit bouton dur sur la peau	Oui	Milieu rural	Non	Plus d'une heure (Plus de 10 Km)	Oui	FALSE	FALSE	FALSE	FALSE			Oui	2012		Non		Oui	Non			Gratuite
2012-08-31	42	42	Rural	TAABO	TAA42	1	Féminin	Agriculteur	Marié	Non			25	Non	Non	FALSE	FALSE	FALSE	FALSE	2012	Non	Non	Non	Non	Oui	Catégorie 2 (Lésion unique compris entre 5 et 15 Cm de diamètre)	Membre Inférieur (MI)	petit bouton dur sur la peau	Oui	Milieu rural	Oui		Oui	FALSE	FALSE	FALSE	FALSE			Oui	2012		Non		Oui	Non			Gratuite
2012-09-01	43	43	Rural	TAABO	TAA43	1	Masculin	Autre	Marié	Oui	Ecole générale	Secondaire	33	Non	Non	FALSE	FALSE	FALSE	FALSE	2011	Non	Non	Non	Non	Oui	Catégorie 1 (Lésion unique =< 5 Cm de diamètre)	Autres parties du corps	petit bouton dur sur la peau	Oui	Milieu urbain	Oui		Non	FALSE	FALSE	TRUE	FALSE		Plus d'un mois	Oui	2012	2012-07-01	Non		Oui	Oui	3 mois	Non	Gratuite
2012-09-01	44	44	Rural	TAABO	TAA44	1	Masculin	Agriculteur	Célibataire	Non			25	Non	Non	FALSE	FALSE	FALSE	FALSE	2011	Non	Non	Non	Non	Oui	Catégorie 3 (Lésion unique > 15 Cm de diamètre)	Membre Inférieur (MI)	petit bouton dur sur la peau	Oui	Milieu rural	Non	1 heure (entre 4 et 6 Km)	Non	FALSE	FALSE	TRUE	FALSE		Plus d'un mois	Oui	2012		Non		Oui	Oui	4 mois	Non	Gratuite
2012-08-01	45	45	Rural	LELEBLE	LEL45	1	Masculin	Elève-Etudiant	Célibataire	Oui	Ecole générale	Primaire	9	Non	Non	FALSE	FALSE	FALSE	FALSE	2012	Non	Non	Non	Non	Oui	Catégorie 2 (Lésion unique compris entre 5 et 15 Cm de diamètre)	Membre Supérieur (MS)	petit bouton dur sur la peau	Oui	Milieu rural	Oui		Oui	FALSE	FALSE	FALSE	FALSE			Oui	2012	2012-05-01	Oui	rupture de médicament	Oui	Oui	2 mois	Non	Gratuite
2012-08-01	46	46	Rural	LELEBLE	LEL46	1	Féminin	Agriculteur	Marié	Non			32	Oui	Non	FALSE	FALSE	FALSE	FALSE	2010	Non	Non	Non	Non	Oui	Catégorie 3 (Lésion unique > 15 Cm de diamètre)	Membre Inférieur (MI)	oedème	Oui	Milieu rural	Oui		Non	FALSE	FALSE	TRUE	FALSE		Plus d'un mois	Oui	2011		Non		Oui	Oui	7 mois	Oui	Gratuite
2012-09-07	47	47	Rural	N'DOUCI	NDO47	1	Masculin	Sans activité	Célibataire	Non			5	Non	Non	FALSE	FALSE	FALSE	FALSE	2011	Non	Non	Non	Non	Oui	Catégorie 2 (Lésion unique compris entre 5 et 15 Cm de diamètre)	Membre Inférieur (MI)	petit bouton dur sur la peau	Oui	Milieu rural	Oui		Non	FALSE	FALSE	TRUE	FALSE		Plus d'un mois	Oui	2011		Non		Oui	Oui	8 mois	Non	Gratuite
2012-09-08	48	48	Rural	SOKROGBO	SOK48	1	Masculin	Sans activité	Célibataire	Non			19	Non	Non	FALSE	FALSE	FALSE	FALSE	2010	Non	Non	Non	Non	Oui	Catégorie 3 (Lésion unique > 15 Cm de diamètre)	Membre Inférieur (MI)	petit bouton dur sur la peau	Oui	Milieu rural	Oui		Non	TRUE	FALSE	FALSE	FALSE		Plus d'un mois	Oui	2011		Oui	médecine traditionnelle	Oui	Oui	6 mois	Non	Payante
2012-09-08	49	49	Rural	SOKROGBO	SOK49	1	Masculin	Agriculteur	Marié	Non			34	Non	Non	FALSE	FALSE	FALSE	FALSE	2011	Non	Non	Non	Non	Oui	Catégorie 3 (Lésion unique > 15 Cm de diamètre)	Membre Inférieur (MI)	petit bouton dur sur la peau	Oui	Milieu rural	Oui		Non	FALSE	FALSE	TRUE	FALSE		Plus d'un mois	Oui	2012		Oui	médecine traditionnelle	Non	Oui	9 mois	Oui	Gratuite
2012-09-08	50	50	Rural	SOKROGBO	SOK50	1	Féminin	Sans activité	Célibataire	Oui	Ecole générale	Primaire	18	Oui	Non	FALSE	FALSE	FALSE	FALSE	2012	Non	Non	Non	Non	Oui	Catégorie 2 (Lésion unique compris entre 5 et 15 Cm de diamètre)	Membre Supérieur (MS)	oedème	Oui	Milieu rural	Non	Plus d'une heure (Plus de 10 Km)	Non	FALSE	FALSE	TRUE	FALSE		Plus d'un mois	Oui	2012	2012-08-01	Non		Oui	Oui	4 mois	Non	Gratuite
2012-09-08	51	51	Rural	SOKROGBO	SOK51	1	Masculin	Agriculteur	Concubinage	Non			26	Oui	Non	FALSE	FALSE	FALSE	FALSE	2010	Non	Non	Non	Non	Oui	Catégorie 3 (Lésion unique > 15 Cm de diamètre)	Membre Inférieur (MI)	petit bouton dur sur la peau	Oui	Milieu rural	Oui		Non	FALSE	FALSE	TRUE	FALSE		Plus d'un mois	Oui	2011		Oui	rupture de médicament	Oui	Oui	7 mois	Oui	Gratuite
2012-08-23	1	52	Urbain	TIASSALE	TIA01	0	Masculin	Autre	Célibataire	Non			31	Non	Non	FALSE	FALSE	FALSE	FALSE
2012-08-23	2	53	Urbain	TIASSALE	TIA02	0	Masculin	Autre	Célibataire	Oui	Ecole générale	Primaire	30	Oui	Non	FALSE	FALSE	FALSE	FALSE
2012-08-23	3	54	Urbain	TIASSALE	TIA03	0	Masculin	Autre	Concubinage	Oui	Ecole générale	Primaire	70	Non	Non	FALSE	FALSE	FALSE	FALSE
2012-08-23	4	55	Urbain	TIASSALE	TIA04	0	Masculin	Fonctionnaire	Marié	Oui	Ecole générale	Secondaire	59	Oui	Oui	TRUE	FALSE	FALSE	FALSE
2012-08-23	5	56	Urbain	TIASSALE	TIA05	0	Masculin	Fonctionnaire	Concubinage	Oui	Ecole générale	Supérieur	45	Non	Non	FALSE	FALSE	FALSE	FALSE
2012-08-23	6	57	Urbain	TIASSALE	TIA06	0	Masculin	Autre	Marié	Non			37	Non	Non	FALSE	FALSE	FALSE	FALSE
2012-08-23	7	58	Urbain	TIASSALE	TIA07	0	Féminin	Elève-Etudiant	Célibataire	Oui	Ecole générale	Secondaire	14	Oui	Non	FALSE	FALSE	FALSE	FALSE
2012-08-23	8	59	Urbain	TIASSALE	TIA08	0	Féminin	Elève-Etudiant	Célibataire	Oui	Ecole générale	Secondaire	17	Non	Non	FALSE	FALSE	FALSE	FALSE
2012-08-25	9	60	Urbain	TIASSALE	TIA09	0	Féminin	Sans activité	Marié	Non			52	Non	Non	FALSE	FALSE	FALSE	FALSE
2012-08-25	10	61	Urbain	TIASSALE	TIA10	0	Féminin	Sans activité	Marié	Non			47	Oui	Non	FALSE	FALSE	FALSE	FALSE
2012-08-24	11	62	Urbain	TIASSALE	TIA11	0	Masculin	Fonctionnaire	Marié	Oui	Ecole générale	Secondaire	46	Non	Non	FALSE	FALSE	FALSE	FALSE
2012-08-24	12	63	Urbain	TIASSALE	TIA12	0	Masculin	Agriculteur	Marié	Non			68	Non	Non	FALSE	FALSE	FALSE	FALSE
2012-08-24	13	64	Urbain	TIASSALE	TIA13	0	Féminin	Sans activité	Célibataire	Non			17	Non	Non	FALSE	FALSE	FALSE	FALSE
2012-08-24	14	65	Urbain	TIASSALE	TIA14	0	Féminin	Elève-Etudiant	Célibataire	Oui	Ecole générale	Secondaire	18	Oui	Non	FALSE	FALSE	FALSE	FALSE
2012-08-25	15	66	Urbain	TIASSALE	TIA15	0	Masculin	Agriculteur	Concubinage	Oui	Ecole générale	Secondaire	35	Non	Non	FALSE	FALSE	FALSE	FALSE
2012-08-25	16	67	Urbain	TIASSALE	TIA16	0	Masculin	Fonctionnaire	Concubinage	Oui	Ecole générale	Supérieur	39	Non	Oui	TRUE	TRUE	FALSE	FALSE
2012-08-25	17	68	Urbain	TIASSALE	TIA17	0	Masculin	Elève-Etudiant	Célibataire	Oui	Ecole générale	Primaire	11	Non	Non	FALSE	FALSE	FALSE	FALSE
2012-08-25	18	69	Urbain	TIASSALE	TIA18	0	Masculin	Elève-Etudiant	Célibataire	Oui	Ecole générale	Primaire	9	Non	Non	FALSE	FALSE	FALSE	FALSE
2012-08-25	19	70	Urbain	TIASSALE	TIA19	0	Masculin	Autre	Célibataire	Non			27	Non	Non	FALSE	FALSE	FALSE	FALSE
2012-08-25	20	71	Urbain	TIASSALE	TIA20	0	Masculin	Sans activité	Célibataire	Oui	Ecole générale	Secondaire	21	Oui	Non	FALSE	FALSE	FALSE	FALSE
2012-08-25	21	72	Urbain	TIASSALE	TIA21	0	Féminin	Sans activité	Marié	Non			61	Non	Non	FALSE	FALSE	FALSE	FALSE
2012-08-25	22	73	Urbain	TIASSALE	TIA22	0	Féminin	Sans activité	Marié	Non			47	Non	Non	FALSE	FALSE	FALSE	FALSE
2012-08-27	23	74	Rural	AMANIMENOU	AMA23	0	Féminin	Sans activité	Célibataire	Oui	Ecole générale	Secondaire	23	Non	Non	FALSE	FALSE	FALSE	FALSE
2012-08-27	24	75	Rural	AMANIMENOU	AMA24	0	Féminin	Sans activité	Concubinage	Non			23	Non	Non	FALSE	FALSE	FALSE	FALSE
2012-08-27	25	76	Rural	AMANIMENOU	AMA25	0	Masculin	Sans activité	Célibataire	Non			18	Oui	Non	FALSE	FALSE	FALSE	FALSE
2012-08-27	26	77	Rural	AMANIMENOU	AMA26	0	Masculin	Elève-Etudiant	Célibataire	Oui	Ecole générale	Primaire	13	Non	Non	FALSE	FALSE	FALSE	FALSE
2012-08-27	27	78	Rural	AMANIMENOU	AMA27	0	Féminin	Sans activité	Marié	Non			48	Non	Oui	TRUE	FALSE	FALSE	FALSE
2012-08-27	28	79	Rural	AMANIMENOU	AMA28	0	Féminin	Agriculteur	Marié	Non			57	Oui	Non	FALSE	FALSE	FALSE	FALSE
2012-08-27	29	80	Rural	AMANIMENOU	AMA29	0	Masculin	Elève-Etudiant	Célibataire	Oui	Ecole générale	Secondaire	21	Non	Non	FALSE	FALSE	FALSE	FALSE
2012-08-27	30	81	Rural	AMANIMENOU	AMA30	0	Masculin	Autre	Concubinage	Non			21	Non	Non	FALSE	FALSE	FALSE	FALSE
2012-08-27	31	82	Rural	AMANIMENOU	AMA31	0	Féminin	Sans activité	Concubinage	Oui	Ecole générale	Primaire	39	Non	Non	FALSE	FALSE	FALSE	FALSE
2012-08-27	32	83	Rural	AMANIMENOU	AMA32	0	Féminin	Agriculteur	Marié	Non			53	Non	Oui	TRUE	FALSE	FALSE	FALSE
2012-08-27	33	84	Rural	SOKROGBO	SOK33	0	Féminin	Fonctionnaire	Marié	Oui	Ecole générale	Primaire	36	Oui	Oui	TRUE	FALSE	TRUE	FALSE
2012-08-28	34	85	Rural	SOKROGBO	SOK34	0	Féminin	Fonctionnaire	Célibataire	Oui	Ecole générale	Secondaire	32	Non	Oui	TRUE	FALSE	TRUE	FALSE
2012-08-28	35	86	Rural	SOKROGBO	SOK35	0	Masculin	Fonctionnaire	Marié	Oui	Ecole générale	Supérieur	44	Non	Oui	TRUE	FALSE	FALSE	FALSE
2012-08-28	36	87	Rural	SOKROGBO	SOK36	0	Masculin	Agriculteur	Marié	Oui	Ecole générale	Primaire	34	Non	Oui	TRUE	FALSE	FALSE	FALSE
2012-08-28	37	88	Rural	SOKROGBO	SOK37	0	Féminin	Fonctionnaire	Célibataire	Oui	Ecole générale	Primaire	41	Non	Oui	TRUE	TRUE	TRUE	FALSE
2012-08-28	38	89	Rural	SOKROGBO	SOK38	0	Féminin	Fonctionnaire	Concubinage	Oui	Ecole générale	Primaire	39	Oui	Oui	FALSE	TRUE	FALSE	FALSE
2012-08-28	39	90	Rural	SOKROGBO	SOK39	0	Masculin	Agriculteur	Concubinage	Non			24	Non	Oui	TRUE	FALSE	FALSE	FALSE
2012-08-27	40	91	Rural	SOKROGBO	SOK40	0	Masculin	Elève-Etudiant	Célibataire	Oui	Ecole générale	Supérieur	25	Non	Non	FALSE	FALSE	FALSE	FALSE
2012-08-28	41	92	Rural	SOKROGBO	SOK41	0	Féminin	Elève-Etudiant	Célibataire	Oui	Ecole générale	Primaire	14	Oui	Non	FALSE	FALSE	FALSE	FALSE
2012-08-28	42	93	Rural	SOKROGBO	SOK42	0	Féminin	Elève-Etudiant	Célibataire	Oui	Ecole générale	Primaire	13	Non	Non	FALSE	FALSE	FALSE	FALSE
2012-08-28	43	94	Rural	SOKROGBO	SOK43	0	Masculin	Agriculteur	Marié	Oui	Cours du soir	Primaire	27	Oui	Oui	TRUE	FALSE	FALSE	FALSE
2012-08-28	44	95	Rural	SOKROGBO	SOK44	0	Masculin	Agriculteur	Marié	Oui	Ecole générale	Primaire	50	Non	Non	FALSE	FALSE	FALSE	FALSE
2012-08-28	45	96	Rural	SOKROGBO	SOK45	0	Féminin	Sans activité	Célibataire	Non			14	Non	Non	FALSE	FALSE	FALSE	FALSE
2012-08-28	46	97	Rural	SOKROGBO	SOK46	0	Féminin	Sans activité	Célibataire	Non			20	Non	Non	FALSE	FALSE	FALSE	FALSE
2012-08-28	47	98	Rural	SOKROGBO	SOK47	0	Féminin	Elève-Etudiant	Célibataire	Oui	Ecole générale	Secondaire	21	Non	Oui	TRUE	FALSE	FALSE	FALSE
2012-08-28	48	99	Rural	SOKROGBO	SOK48	0	Féminin	Agriculteur	Marié	Non			37	Oui	Non	FALSE	FALSE	FALSE	FALSE
2012-08-28	49	100	Rural	SOKROGBO	SOK49	0	Masculin	Elève-Etudiant	Célibataire	Oui	Ecole générale	Primaire	12	Non	Non	FALSE	FALSE	FALSE	FALSE
2012-08-28	50	101	Rural	SOKROGBO	SOK50	0	Masculin	Elève-Etudiant	Célibataire	Oui	Ecole générale	Secondaire	18	Oui	Non	FALSE	FALSE	FALSE	FALSE
2012-08-28	51	102	Rural	SOKROGBO	SOK51	0	Masculin	Elève-Etudiant	Célibataire	Oui	Ecole générale	Primaire	8	Non	Non	FALSE	FALSE	FALSE	FALSE
2012-08-28	52	103	Rural	SOKROGBO	SOK52	0	Masculin	Sans activité	Célibataire	Non			5	Non	Non	FALSE	FALSE	FALSE	FALSE
2012-08-28	53	104	Rural	SOKROGBO	SOK53	0	Féminin	Sans activité	Marié	Oui	Ecole générale	Primaire	17	Non	Oui	TRUE	FALSE	FALSE	FALSE
2012-08-28	54	105	Rural	SOKROGBO	SOK54	0	Féminin	Elève-Etudiant	Célibataire	Oui	Ecole générale	Secondaire	14	Non	Non	FALSE	FALSE	FALSE	FALSE
2012-08-28	55	106	Rural	SOKROGBO	SOK55	0	Féminin	Autre	Célibataire	Non			36	Non	Non	FALSE	FALSE	FALSE	FALSE
2012-08-28	56	107	Rural	SOKROGBO	SOK56	0	Féminin	Sans activité	Marié	Oui	Ecole générale	Primaire	45	Oui	Oui	TRUE	TRUE	FALSE	FALSE
2012-08-28	57	108	Rural	SOKROGBO	SOK57	0	Masculin	Elève-Etudiant	Célibataire	Oui	Ecole générale	Secondaire	18	Oui	Oui	TRUE	FALSE	FALSE	FALSE
2012-08-28	58	109	Rural	SOKROGBO	SOK58	0	Masculin	Elève-Etudiant	Célibataire	Oui	Ecole générale	Primaire	8	Non	Oui	FALSE	FALSE	FALSE	FALSE
2012-08-28	59	110	Rural	SOKROGBO	SOK59	0	Féminin	Sans activité	Marié	Non			48	Oui	Oui	FALSE	FALSE	FALSE	FALSE
2012-08-28	60	111	Rural	SOKROGBO	SOK60	0	Féminin	Autre	Marié	Non			49	Non	Oui	FALSE	FALSE	FALSE	FALSE
2012-08-30	61	112	Rural	N'ZIANOUAN	NZI61	0	Masculin	Fonctionnaire	Concubinage	Oui	Ecole générale	Secondaire	27	Non	Oui	TRUE	TRUE	TRUE	FALSE
2012-08-30	62	113	Rural	N'ZIANOUAN	NZI62	0	Masculin	Fonctionnaire	Célibataire	Oui	Ecole générale	Secondaire	19	Oui	Oui	FALSE	FALSE	TRUE	TRUE
2012-08-30	63	114	Rural	AHEREMOU	AHE63	0	Féminin	Sans activité	Concubinage	Oui	Ecole générale	Secondaire	22	Non	Oui	FALSE	FALSE	FALSE	FALSE
2012-08-30	64	115	Rural	AHEREMOU	AHE64	0	Féminin	Sans activité	Concubinage	Non			15	Oui	Oui	FALSE	FALSE	FALSE	FALSE
2012-08-30	65	116	Rural	AHEREMOU	AHE63	0	Féminin	Sans activité	Marié	Oui	Ecole générale	Primaire	40	Oui	Oui	FALSE	FALSE	FALSE	FALSE
2012-08-30	66	117	Rural	AHEREMOU	AHE66	0	Féminin	Autre	Marié	Non			28	Non	Oui	FALSE	FALSE	FALSE	FALSE
2012-08-30	67	118	Rural	N'ZIANOUAN	NZI67	0	Féminin	Fonctionnaire	Célibataire	Oui	Ecole générale	Secondaire	41	Non	Oui	TRUE	TRUE	FALSE	FALSE
2012-08-30	68	119	Rural	N'ZIANOUAN	NZI68	0	Féminin	Fonctionnaire	Célibataire	Oui	Ecole générale	Secondaire	25	Oui	Oui	FALSE	FALSE	FALSE	FALSE
2012-08-30	69	120	Rural	N'ZIANOUAN	NZI69	0	Féminin	Autre	Concubinage	Oui	Ecole générale	Primaire	31	Non	Oui	FALSE	FALSE	FALSE	FALSE
2012-08-30	70	121	Rural	N'ZIANOUAN	NZI70	0	Féminin	Fonctionnaire	Concubinage	Oui	Ecole générale	Secondaire	29	Oui	Oui	TRUE	TRUE	FALSE	FALSE
2012-08-31	71	122	Rural	TAABO	TAA71	0	Féminin	Sans activité	Célibataire	Non			17	Non	Oui	FALSE	FALSE	FALSE	FALSE
2012-08-31	72	123	Rural	TAABO	TAA72	0	Féminin	Elève-Etudiant	Célibataire	Oui	Ecole générale	Secondaire	16	Oui	Oui	FALSE	FALSE	FALSE	FALSE
2012-08-31	73	124	Rural	TAABO	TAA73	0	Masculin	Sans activité	Célibataire	Non			5	Non	Oui	FALSE	FALSE	FALSE	FALSE
2012-08-31	74	125	Rural	TAABO	TAA74	0	Masculin	Elève-Etudiant	Célibataire	Oui	Ecole générale	Primaire	10	Oui	Oui	FALSE	FALSE	FALSE	FALSE
2012-08-31	75	126	Rural	TAABO	TAA75	0	Féminin	Elève-Etudiant	Célibataire	Oui	Ecole générale	Primaire	12	Non	Oui	FALSE	FALSE	FALSE	FALSE
2012-08-31	76	127	Rural	TAABO	TAA76	0	Féminin	Sans activité	Célibataire	Non			17	Non	Oui	FALSE	FALSE	FALSE	FALSE
2012-08-31	77	128	Rural	TAABO	TAA77	0	Féminin	Agriculteur	Marié	Non			65	Oui	Oui	FALSE	FALSE	FALSE	FALSE
2012-08-31	78	129	Rural	TAABO	TAA78	0	Féminin	Sans activité	Marié	Non			50	Non	Oui	TRUE	FALSE	TRUE	FALSE
2012-08-31	79	130	Rural	TAABO	TAA79	0	Féminin	Elève-Etudiant	Célibataire	Oui	Ecole générale	Primaire	7	Oui	Oui	FALSE	FALSE	FALSE	FALSE
2012-08-31	80	131	Rural	TAABO	TAA80	0	Féminin	Sans activité	Célibataire	Oui	Ecole générale	Secondaire	19	Non	Oui	TRUE	FALSE	FALSE	FALSE
2012-08-31	81	132	Rural	TAABO	TAA81	0	Féminin	Elève-Etudiant	Célibataire	Oui	Ecole générale	Primaire	5	Non	Oui	FALSE	FALSE	FALSE	FALSE
2012-08-31	82	133	Rural	TAABO	TAA82	0	Féminin	Sans activité	Célibataire	Non			5	Oui	Oui	FALSE	FALSE	FALSE	FALSE
2012-08-31	83	134	Rural	TAABO	TAA83	0	Féminin	Sans activité	Célibataire	Non			20	Non	Oui	FALSE	FALSE	TRUE	FALSE
2012-08-31	84	135	Rural	TAABO	TAA84	0	Féminin	Elève-Etudiant	Célibataire	Oui	Ecole générale	Secondaire	17	Non	Oui	TRUE	TRUE	FALSE	FALSE
2012-09-01	85	136	Rural	TAABO	TAA85	0	Masculin	Elève-Etudiant	Célibataire	Oui	Ecole générale	Supérieur	19	Non	Oui	FALSE	FALSE	FALSE	FALSE
2012-09-01	86	137	Rural	TAABO	TAA86	0	Masculin	Autre	Célibataire	Oui	Ecole générale	Primaire	29	Oui	Oui	FALSE	FALSE	FALSE	FALSE
2012-09-01	87	138	Rural	TAABO	TAA87	0	Masculin	Fonctionnaire	Marié	Oui	Ecole générale	Supérieur	31	Non	Oui	TRUE	TRUE	FALSE	FALSE
2012-09-01	88	139	Rural	TAABO	TAA88	0	Masculin	Agriculteur	Concubinage	Non			29	Oui	Oui	TRUE	FALSE	FALSE	FALSE
2012-09-01	89	140	Rural	LELEBLE	LEL89	0	Masculin	Elève-Etudiant	Célibataire	Oui	Ecole générale	Secondaire	20	Oui	Oui	TRUE	FALSE	FALSE	FALSE
2012-09-01	90	141	Rural	LELEBLE	LEL90	0	Masculin	Autre	Concubinage	Oui	Ecole générale	Secondaire	28	Non	Oui	TRUE	FALSE	FALSE	FALSE
2012-09-01	91	142	Rural	LELEBLE	LEL91	0	Féminin	Sans activité	Marié	Oui	Ecole générale	Primaire	27	Oui	Oui	TRUE	FALSE	FALSE	FALSE
2012-09-01	92	143	Rural	LELEBLE	LEL92	0	Féminin	Agriculteur	Marié	Non			37	Oui	Oui	FALSE	FALSE	FALSE	FALSE
2012-09-07	93	144	Rural	N'DOUCI	NDO93	0	Masculin	Elève-Etudiant	Célibataire	Oui	Ecole générale	Primaire	5	Oui	Oui	FALSE	FALSE	FALSE	FALSE
2012-09-07	94	145	Rural	N'DOUCI	NDO94	0	Masculin	Sans activité	Célibataire	Non			5	Oui	Oui	FALSE	FALSE	FALSE	FALSE
2012-09-08	95	146	Rural	SOKROGBO	SOK95	0	Masculin	Autre	Marié	Oui	Ecole générale	Primaire	23	Oui	Oui	FALSE	FALSE	FALSE	FALSE
2012-09-08	96	147	Rural	SOKROGBO	SOK96	0	Masculin	Agriculteur	Concubinage	Non			27	Oui	Oui	TRUE	TRUE	FALSE	FALSE
2012-09-08	97	148	Rural	SOKROGBO	SOK97	0	Masculin	Agriculteur	Marié	Non			34	Oui	Oui	FALSE	FALSE	FALSE	FALSE
2012-09-08	98	149	Rural	SOKROGBO	SOK98	0	Masculin	Autre	Marié	Non			41	Non	Oui	TRUE	FALSE	FALSE	FALSE
2012-09-08	99	150	Rural	SOKROGBO	SOK99	0	Féminin	Autre	Célibataire	Oui	Ecole générale	Primaire	21	Oui	Oui	FALSE	FALSE	FALSE	FALSE
2012-09-08	100	151	Rural	SOKROGBO	SOK100	0	Féminin	Sans activité	Marié	Non			25	Oui	Oui	TRUE	FALSE	FALSE	FALSE
2012-09-08	101	152	Rural	SOKROGBO	SOK101	0	Masculin	Elève-Etudiant	Célibataire	Oui	Ecole générale	Secondaire	21	Oui	Oui	FALSE	FALSE	FALSE	FALSE
2012-09-08	153	153	Rural	SOKROGBO	SOK102	0	Masculin	Autre	Marié	Non			32	Non	Oui	FALSE	FALSE	FALSE	FALSE
[truncated: 29 more columns]
